# Supplementary material for: Effectiveness of Deep Water Running on Improving Cardiorespiratory Fitness, Physical Function and Quality of Life: A Systematic Review
Source: Int J Environ Res Public Health. 2022 Aug 1;19(15):9434. doi: 10.3390/ijerph19159434 (PMC9367787; doi:10.3390/ijerph19159434)
Supplement: Supplementary file 1 [file ijerph-19-09434-s001.zip]

Archive with 1 entries (1 files):
- ijerph-1807119-supplementary.pdf
